# Supplementary material for: Entomopathogenic fungus Beauveria bassiana–based bioinsecticide suppresses severity of powdery mildews of vegetables by inducing the plant defense responses
Source: Front Plant Sci. 2023 Aug 24;14:1211825. doi: 10.3389/fpls.2023.1211825 (PMC10484095; doi:10.3389/fpls.2023.1211825)
Supplement: Supplementary file 2 [file Table_1.xlsx]

## Sheet: Table S1
Supplemental Table 1. Experimental conditions to test Botanigard ES (1000-fold dillution) effects on powdery mildews of vegetables and whitefly in the greenhouse and field in Japan
Host plant		Pathogen or insect pest	Cultivar (Seed supplier)	Prefecture	Experimental design	Application date (year/month/day)	Spray volume	Powdery mildew	Assessment date (year/month/day)	No. of leaves examined
Cucurbitaceae	Cucumber (Cucumis sativa L.)	Podosphaera xanthii	Natsusuzumi (Takii Seed, Kyoto, Japan)	Shiga	10–12 plants, 3 replications, in greenhouse	2014/5/28, 6/6, 6/17	300L/10a	2014/5/29 (Spore suspension was sprayed on plants [1 × 105 spores/plant].)	2014/6/30 (13 days after last application)	N ≥ 100
			V Arch (Takii Seed)	Ibaraki	10 plants, 3 replications, in greenhouse	2017/10/2, 10/10, 10/17	300L/10a	Natural infection	2017/10/24 (a week after last application)	N ≥ 95
			Sharp 1 (Saitama Gensyu Ikuseikai, Saitama, Japan)	Mie	10 plants, 3 replications, in greenhouse	2017/12/15, 12/22, 12/28, 2018/1/4, 1/11	240L/10a	Natural infection	2018/01/18 (a week after last application)	N ≥ 60
			Zubari 163 (Tokiwa Research Center, Saitama, Japan)	Kochi	9 plants, 3 replications, in greenhouse	2018/10/9, 10/16, 10/23, 10/31	150–220L/10a	Natural infection	2018/11/7 (a week after last application)	N ≥ 100
			Sharp 1 (Saitama Gensyu Ikuseikai)	Mie	10 plants, 3 replications, in greenhouse	2018/10/17, 10/24, 10/31, 11/7	240L/10a	Natural infection	2018/11/14 (a week after last application)	N ≥ 95
			V Arch (Takii seed)	Ibaraki	10 plants, 3 replications, in greenhouse	2018/4/18, 4/25, 5/2, 5/9, 5/16	300L/10a	Natural infection	2018/5/23 (a week after last application)	N ≥ 95
	Melon (Cucumis melo L.)		Prince PF6 Go (Sakata Seeds, Kanagawa, Japan)	Miyazaki	12 plants, 3 replications, in greenhouse	2018/5/23, 5/30, 6/6	230–260L/10a	Natural infection	2018/6/13 (a week after last application)	N = 120
			Miyabishuto (Yokohama Ueki, Kanagawa, Japan)	Kochi	10 plants, 3 replications, in greenhouse	2018/5/7, 5/17, 5/22	280L/10a	Natural infection	2018/5/29 (a week after last application)	N = 100
Solanaceae	Tomato (Solanum lycopersicum L.)	Pseudoidium neolycopersici	CF House Momotaro (Takii Seed)	Gifu	10 plants, 3 replications, in greenhouse	2017/12/21, 12/28, 2018/1/4	300L/10a	2017/12/21 (Diseased plants were planted near the test area.)	2018/1/11 (a week after last application)	N = 100
			CF Momotaro Fight (Takii Seed)	Mie	10 plants, 3 replications, in greenhouse	2018/5/10, 5/17, 5/24	400L/10a	Natural infection	2018/5/30 (6 days after last application)	N = 100
			Reiyo (Sakata Seeds）	Gifu	10 plants, 3 replications, in greenhouse	2018/10/22, 10/29, 11/5	300L/10a	2018/10/23 (Diseased plants were planted near the test area.)	2018/11/12 (a week after last application)	N = 100
	Eggplant (Solanum melongena L. )	Sphaerotheca fuliginea	Senryo 2 Go (Takii Seed)	Nara	7–8 plants, 3 replications, in field	2017/9/25, 10/3, 10/11	200L/10a	Natural infection	2017/10/20 (9 days after last application)	N ≥ 140
			Senryo 2 Go (Takii Seed)	Nara	7–8 plants, 3 replications, in field	2018/9/25, 10/3, 10/11	200L/10a	Natural infection	2018/10/18 (a week after last application)	N ≥ 140
Rosaceae	Strawberry (Fragaria × ananassa Duch.)	Podosphaera aphanis	Summer Princess (Nagano Prefecture)	Nagano	10 plants, 3 replications, in greenhouse	2017/6/13, 6/20, 6/26	250L/10a	Natural infection	2017/7/4 (8 days after last application)	N = 72
			Summer Princess (Nagano Prefecture)	Nagano	10 plants, 3 replications, in greenhouse	2018/9/14, 9/21, 9/28, 10/5, 10/12	250L/10a	Natural infection	2018/10/18 (6 days after last application)	N ≥ 80
			Asuka Ruby (Nara Prefecture)	Nara	9–12 plants, 3 replications, in greenhouse	2018/6/1, 6/8, 6/15	200L/10a (500-fold dilution)	2018/6/2 (Spore suspension was sprayed on plants [1 × 106 spores/plant])	2018/6/22 (a week after last application)	N = 10 plants (The degree of disease severity for each plant was measured.)
Solanaceae	Tomato (Solanum lycopersicum L.)	Whitefly (Bemisia tabaci)	CF Momotaro Fight (Takii Seed)	Mie	15 plants, 6 replications, in greenhouse	2020/11/16, 11/24, 12/2, 12/9, 12/16, 12/23, 12/29, 2021/1/5, 1/13, 1/19	200L/10a	2020/11/17, 12/3 (10–12 adult tobacco whiteflies were released per 15 plants)	2021/1/25 (6 days after last application)	N = 16

## Sheet: Table S2
Supplemental table 2. Effect of Botanigard ES against powdery mildews of vegetables and whitefly a
Pathogen	Plant (Family, Common name, Species)		Prefecture	Year	Treatment	Replication	No. of leaves examined	Disease index					Disease severity	Relative disease severity	Average	±SD	P b
								0	1	2	3	4
Podosphaera xanthii	Cucurbitaceae	Cucumber (Cucumis sativa L.)	Shiga	2014	Botanigard ES	1	100	100	0	0	0	0	0	0	0	0	0.000946993
						2	100	100	0	0	0	0	0	0
						3	100	100	0	0	0	0	0	0
					untreated	1	120	22	65	27	6	0	28.5417	100	100	0
						2	120	13	96	11	0	0	24.5833	100
						3	120	33	51	28	8	0	27.2917	100
			Ibaraki	2017	Botanigard ES	1	100	64	33	3	0	0	9.75	17.8082	31.1509	18.5444	0.00716789
						2	96	29	38	22	7	0	26.8229	57.3752
						3	100	65	32	3	0	0	9.5	18.2692
					untreated	1	100	8	24	29	19	20	54.75	100	100	0
						2	100	20	24	22	17	17	46.75	100
						3	100	25	14	11	28	22	52	100
			Mie	2017	Botanigard ES	1	68	30	18	16	4	0	22.7941	33.5913	34.4131	2.07767	0.00233848
						2	70	28	36	4	2	0	17.8571	32.381
						3	70	28	30	8	2	2	21.4286	37.2671
					untreated	1	70	10	11	7	3	39	67.8571	100	100	0
						2	68	21	9	3	5	30	55.1471	100
						3	70	20	9	4	4	33	57.5	100
			Kochi	2018	Botanigard ES	1	108	5	85	15	3	0	28.7037	29.7362	38.3974	7.3847	0.0130799
						2	108	2	53	50	3	0	37.5	37.6744
						3	108	0	77	30	1	0	32.4074	47.7816
					untreated	1	108	0	0	4	7	97	96.5278	100	100	0
						2	108	0	0	0	2	106	99.537	100
						3	108	0	2	46	41	19	67.8241	100
			Mie	2018	Botanigard ES	1	100	77	20	2	1	0	6.75	20.52	21.3983	0.895576	2.1718e-05
						2	100	73	27	0	0	0	6.75	21.0472
						3	100	69	31	0	0	0	7.75	22.6277
					untreated	1	95	43	21	6	8	17	32.8947	100	100	0
						2	99	46	19	10	8	16	32.0707	100
						3	100	49	14	7	11	19	34.25	100
			Ibaraki	2018	Botanigard ES	1	99	34	52	12	0	1	20.202	48.1	36.8852	9.96411	0.0479821
						2	100	61	35	4	0	0	10.75	23.8889
						3	100	74	23	3	0	0	7.25	38.6667
					untreated	1	100	4	40	45	6	5	42	100	100	0
						2	100	7	22	56	14	1	45	100
						3	100	41	44	14	1	0	18.75	100
		Melon (Cucumis melo L.)	Kochi	2018	Botanigard ES	1	100	24	70	6	0	0	20.5	48.2353	50.273	1.5237	0.011453
						2	100	20	78	2	0	0	20.5	51.8987
						3	100	18	54	27	1	0	27.75	50.6849
					untreated	1	100	0	53	29	13	5	42.5	100	100	0
						2	100	1	47	46	5	1	39.5	100
						3	100	0	25	45	16	14	54.75	100
			Miyazaki	2018	Botanigard ES	1	120	45	62	13	0	0	18.3333	43.5644	47.0008	3.05664	0.000138134
						2	120	32	73	15	0	0	21.4583	50.9901
						3	120	41	73	6	0	0	17.7083	46.4481
					untreated	1	120	11	44	38	26	1	42.0833	100	100	0
						2	120	13	40	42	22	3	42.0833	100
						3	120	13	50	41	13	3	38.125	100
Pseudoidium neolycopersici	Solanaceae	Tomato (Solanum lycopersicum L.)	Gifu	2017	Botanigard ES	1	100	99	1	0	0	0	0.25	0.520833	1.41917	0.652546	0.000294912
						2	100	97	3	0	0	0	0.75	1.68539
						3	100	96	4	0	0	0	1	2.05128
					untreated	1	100	6	33	24	37	0	48	100	100	0
						2	100	8	35	28	29	0	44.5	100
						3	100	4	35	30	24	7	48.75	100
			Mie	2018	Botanigard ES	1	100	94	6	0	0	0	1.5	3.75	3.35155	1.9514	0.00168063
						2	100	92	8	0	0	0	2	5.51724
						3	100	99	1	0	0	0	0.25	0.787402
					untreated	1	100	0	43	54	3	0	40	100	100	0
						2	100	2	54	41	3	0	36.25	100
						3	100	3	67	30	0	0	31.75	100
			Gifu	2019	Botanigard ES	1	100	77	23	0	0	0	5.75	15.5405	17.5155	1.49279	0.00441153
						2	100	64	36	0	0	0	9	19.1489
						3	100	75	25	0	0	0	6.25	17.8571
					untreated	1	100	8	48	33	10	1	37	100	100	0
						2	100	9	28	32	28	3	47	100
						3	100	8	48	40	4	0	35	100
Erysiphe cichoracearum		Eggplant (Solanum melongena L. )	Nara	2017	Botanigard ES	1	140	128	8	4	0	0	2.85714	19.2771	36.4298	12.2812	0.0115178
						2	140	122	10	7	1	0	4.82143	47.3684
						3	140	125	6	8	1	0	4.46429	42.6439
					untreated	1	140	88	26	21	5	0	14.8214	100	100	0
						2	140	103	19	16	2	0	10.1786	100
						3	160	115	26	16	3	0	10.4688	100
			Nara	2018	Botanigard ES	1	210	138	54	14	4	0	11.1905	30.2065	34.2242	5.24357	0.000133438
						2	190	115	47	23	5	0	14.2105	41.6308
						3	180	113	52	11	4	0	11.9444	30.8353
					untreated	1	193	77	23	33	47	14	37.0466	100	100	0
						2	208	85	29	43	35	16	34.1346	100
						3	182	76	11	34	41	20	38.7363	100
Podosphaera aphanis	Rosaceae	Strawberry (Fragaria ananassa Duch.)	Nagano	2017	Botanigard ES	1	72	71	1	0	0	0	0.347222	2.27273	12.1587	8.10089	0.0261227
						2	72	52	17	3	0	0	7.98611	22.1154
						3	72	61	11	0	0	0	3.81944	12.0879
					untreated	1	72	35	31	5	1	0	15.2778	100	100	0
						2	72	21	25	11	3	12	36.1111	100
						3	72	21	29	10	6	6	31.5972	100
			Nagano	2018	Botanigard ES	1	108	107	1	0	0	0	0.231481	2.22222	13.8721	13.8501	0.0134841
						2	108	106	2	0	0	0	0.462963	6.06061
						3	108	104	1	2	1	0	1.85185	33.3333
					untreated	1	108	87	7	4	10	0	10.4167	100	100	0
						2	108	90	9	3	6	0	7.63889	100
						3	108	90	13	4	1	0	5.55556	100
			Nara	2017	Botanigard ES	1	10	0	4	2	4	0	50	66.6667	47.7124	15.2163	0.0884513
						2	10	2	8	0	0	0	20	47.0588
						3	10	5	5	0	0	0	12.5	29.4118
					untreated	1	9	0	0	3	3	3	75	100	100	0
						2	10	0	4	5	1	0	42.5	100
						3	10	0	4	5	1	0	42.5	100
Insect pest	Plant		Prefecture	Year	Treatment	Replication	Number of whitefly						No. of whitefly		Average	±SD	P b
							Young larvae		Old larvae		Adult
Bemisia tabaci (whitefly)	Solanaceae	Tomato (Solanum lycopersicum L.)	Mie	2020	Botanigard ES	1	0		2		2		4		5.66667	2.04124	0.111953
						2	0		0		0		0
						3	1		2		3		6
						4	4		0		4		8
						5	0		6		6		12
						6	1		1		2		4
					untreated	1	0		8		0		8		38.6667	29.0941
						2	16		5		0		21
						3	0		1		0		1
						4	40		111		4		155
						5	18		15		2		35
						6	6		4		2		12
a Disease severity was scored 12 days after inoculation with powdery mildew on a scale of 0–4: 0, no symptoms; 1, less than 5% area diseased; 2, 5–24% area diseased; 3, 25–49% area diseased; 4, more than 50% area diseased area based on the Fungicide Evaluation Manual of Japan Plant Protection Association for field trials (www.jppa.or.jp/test/04.html). Respective disease ratings were used to calcu…

## Sheet: Table S3
Supplemental table 3. Fresh weight of the aboveground parts and root of cucumber plants treated with Beauveria bassiana GHA
Treatment	Aboveground parts	Roots
Mock	42.2 ± 2.2	24.4 ± 1.4
GHA	39.6 ± 3.2	24.8 ± 1.1
Data are the means ± SD of three independent measurements (n = 10)

## Sheet: Table S4
Supplemental table 4. Differentially expressed genes compared between Beauveria bassiana stran GHA and mock-treated cucumber plants
Upregulated genes
GeneID	baseMean	log2FoldChange(SUiida_conidia/SUiida_Mock)	lfcSE	stat	pvalue	padj	annotation
CsaV3_1G002190	33.4524	1.78594	0.460146	3.88124	0.000103925	0.0171367	microtubule-associated protein futsch-like
CsaV3_1G005240	212.346	1.66777	0.369763	3.68699	1.87e-06	4.59e-05	BTB/POZ and TAZ domain-containing protein 1-like
CsaV3_1G005720	117.79	1.05883	0.287428	3.68382	0.000229769	0.032662	Protein kinase domain-containing protein
CsaV3_1G008020	254.409	1.57269	0.207306	7.58632	3.29e-14	3.99e-11	GSDH domain-containing protein
CsaV3_1G009100	561.537	1.0237	0.207404	4.93577	7.98e-07	0.000274255	Cytochrome P450 71A1-like
CsaV3_1G009130	516.942	1.28606	0.318306	4.04032	5.34e-05	0.0101068	Pectate lyase
CsaV3_1G009120	289.364	2.56975	0.130255	11.2369	1e-28	4.46e-25	BTB/POZ and TAZ domain-containing protein 1
CsaV3_1G009250	240.887	1.92924	0.264911	7.28258	3.27e-13	3.55e-10	GDSL esterase/lipase
CsaV3_1G011740	664.246	1.28308	0.260523	4.92499	8.44e-07	0.000285063	sugar carrier protein C-like
CsaV3_1G015140	130.965	1.49321	0.289184	5.16355	2.42e-07	0.000104052	NAD(P)-binding Rossmann-fold superfamily protein
CsaV3_1G015170	150.327	1.34668	0.365921	3.68025	0.000233007	0.0328955	Poly(A)-specific ribonuclease
CsaV3_1G036340	45.4942	2.99559	0.440469	6.80091	1.04e-11	8.84e-09	mitogen-activated protein kinase kinase kinase NPK1
CsaV3_1G040660	130.015	2.47189	0.517886	4.77303	1.81e-06	0.000573303	DDE Tnp4 domain-containing protein
CsaV3_1G041110	74.5718	1.66777	0.398376	4.18641	2.83e-05	0.00590054	subtilisin-like protease SBT1.8
CsaV3_1G042030	551.842	2.25768	0.272547	8.28362	1.19e-16	1.76e-13	non-specific lipid transfer protein GPI-anchored 2-like
CsaV3_1G043180	257.532	1.17861	0.267733	4.40218	1.07e-05	0.00271561	F-box protein
CsaV3_2G001820	202.371	1.79611	0.352757	5.09163	3.55e-07	0.000143918	Suppressor protein SRP40-like
CsaV3_2G003670	1928.66	1.4698	0.367144	4.00334	6.25e-05	0.0113922	CBL-interacting serine/threonine-protein kinase 6
CsaV3_2G004210	413.68	1.30312	0.262972	4.95535	7.22e-07	0.000261091	HXXXD-type acyl-transferase family protein, putative
CsaV3_2G006460	4469.65	2.88904	0.254079	11.3706	5.86e-30	6.04e-26	Lipoxygenase
CsaV3_2G007220	5932.57	1.58398	0.397914	3.9807	6.87e-05	0.0124236	Alkaline/neutral invertase
CsaV3_2G007230	4474.72	1.96902	0.424243	4.64124	3.46e-06	0.00101977	Protein of unknown function, DUF538
CsaV3_2G010270	28.2241	2.68681	0.753715	3.56475	0.000364198	0.0449511	Serine incorporator like
CsaV3_2G011470	287.335	2.57948	0.231972	11.1198	1.01e-28	6.91e-25	cytochrome b5-like
CsaV3_2G011840	1048.62	1.25086	0.262195	4.77072	1.84e-06	0.000573303	Methylenetetrahydrofolate reductase
CsaV3_2G013770	129.441	1.63178	0.393943	4.14218	3.44e-05	0.00688433	Histone H2A
CsaV3_2G014350	604.37	1.50782	0.365445	4.12598	3.69e-05	0.00731656	long chain acyl-CoA synthetase 2
CsaV3_2G015730	1530.04	3.42604	0.292396	11.7171	1.04e-31	2.15e-27	proline-rich protein 4
CsaV3_2G015850	1909.63	1.59352	0.374975	4.24966	2.14e-05	0.00479673	Chaperone protein dnaJ 11
CsaV3_2G024830	251.361	1.18858	0.237081	5.01338	5.35e-07	0.000201763	Cysteine-rich receptor-like protein kinase
CsaV3_2G025130	1243.51	1.1543	0.309396	3.73082	0.000190854	0.0277035	very-long-chain 3-oxoacyl-CoA reductase 1
CsaV3_2G026210	126.499	1.62284	0.341293	4.75499	1.98e-06	0.000610534	zinc finger protein ZAT10-like
CsaV3_2G030390	466.696	1.54558	0.255485	6.04959	1.45e-09	9.07e-07	Mitochondrial uncoupling protein 5
CsaV3_2G030400	651.234	1.14829	0.266448	4.30961	1.64e-05	0.0038307	rho GTPase-activating protein REN1
CsaV3_2G032290	131.753	1.97177	0.373905	5.27344	1.34e-07	5.94e-05	Unknown protein
CsaV3_2G032510	40.8866	2.47528	0.563177	4.3952	1.11e-05	0.00271561	early nodulin-like protein 1
CsaV3_2G033250	106.984	1.40439	0.368423	3.81189	0.000137909	0.0215347	Leucine-rich repeat (LRR) family protein
CsaV3_3G004620	126.926	4.01745	0.603852	6.65304	2.87e-11	2.19e-08	Unknown protein
CsaV3_3G004850	345.305	1.50505	0.215437	6.98603	2.83e-12	2.65e-09	Glucan endo-1,3-beta-glucosidase 3
CsaV3_3G006860	665.032	1.77373	0.322665	5.49714	3.86e-08	1.96e-05	Very-long-chain (3R)-3-hydroxyacyl-CoA dehydratase
CsaV3_3G007220	286.578	1.89602	0.356976	4.89612	6.64	0.000246548	protein VASCULAR ASSOCIATED DEATH 1, chloroplastic isoform X2
CsaV3_3G011280	213.668	1.54189	0.363503	4.24176	2.22e-05	0.00491537	Pectate lyase
CsaV3_3G012520	501.524	3.78808	0.632568	5.98841	2.12e-09	1.27e-06	Unknown protein
CsaV3_3G012730	790.451	2.09447	0.306815	6.82648	8.7e-12	7.8e-09	3-ketoacyl-CoA synthase
CsaV3_3G014180	29.0179	3.64219	0.862526	4.2227	2.41e-05	0.00523745	CASP-like protein
CsaV3_3G015200	321.249	2.35323	0.385438	6.10533	1.03e-09	6.61e-07	glycine-rich cell wall structural protein 1.8-like isoform X1
CsaV3_3G015210	290.715	2.38291	0.379288	6.28259	3.33e-10	2.29e-07	Pectinesterase
CsaV3_3G017330	1697.77	2.26074	0.265747	8.50711	1.78e-17	3.34e-14	BAHD acyltransferase DCR
CsaV3_3G018140	89.2063	1.82518	0.341784	5.34017	9.29e-08	4.25e-05	alpha-L-fucosidase 2
CsaV3_3G021120	264.563	1.42039	0.396449	3.58278	0.000339957	0.0429889	RING-type E3 ubiquitin transferase
CsaV3_3G023420	3696.71	2.18763	0.480357	4.55418	5.26e-06	0.00148492	Inositol oxygenase
CsaV3_3G023500	2026.75	1.19609	0.285549	4.18875	2.8e-05	0.00589958	Protein Ycf2 like
CsaV3_3G023510	2027.26	1.19567	0.285216	4.19217	2.76e-05	0.0058713	Oxidative stress 3, putative isoform 2
CsaV3_3G032790	261.941	1.70997	0.343923	4.97196	6.63e-07	0.00024395	phosphatidyl-N-methylethanolamine N-methyltransferase
CsaV3_3G033690	145.803	1.2288	0.269778	4.55486	5.24e-06	0.00148492	VARLMGL domain-containing protein
CsaV3_3G034040	1494.06	2.73398	0.430849	6.34557	2.22e-10	1.58e-07	glycerol-3-phosphate 2-O-acyltransferase 6
CsaV3_3G034680	224.89	1.14562	0.30816	3.71761	0.000201115	0.0289886	Lectin-like receptor kinase 73
CsaV3_3G036870	138.774	1.30257	0.263395	4.9453	7.6e-07	0.000265607	PAN domain-containing protein
CsaV3_3G038010	61.1957	3.02626	0.522557	5.79126	6.99e-09	3.89e-06	RING-type E3 ubiquitin transferase
CsaV3_3G039860	487.891	1.28652	0.274672	4.68383	2.82e-06	0.000841117	calmodulin-binding protein 25
CsaV3_3G040500	5048.43	1.23552	0.321914	3.83805	0.000124018	0.0196635	5-methyltetrahydropteroyltriglutamate--homocysteine S-methyltransferase
CsaV3_3G041480	164.245	2.13124	0.590704	3.60796	0.00030861	0.0405164	Gibberellin regulated protein
CsaV3_3G041510	224.313	1.34823	0.255759	5.27147	1.35e-07	5.94e-05	myb-related protein 306-like
CsaV3_3G046440	332.319	1.95198	0.292208	6.68008	2.39e-11	1.89e-08	Ethylene-responsive transcription factor SHINE 2-like
CsaV3_3G047580	67.0256	1.78827	0.431197	4.14721	3.37e-05	0.00680084	protein EXORDIUM-like 1
CsaV3_3G048710	36.6999	2.29791	0.595341	3.85982	0.000113472	0.0182725	WW domain-containing protein
CsaV3_4G000280	260.007	7.80841	0.805109	9.69857	3.06e-22	1.26e-18	Glycyl-tRNA synthetase beta subunit
CsaV3_4G001030	18.7895	2.53088	0.628579	4.02636	5.66e-05	0.0105192	Cellulose synthase
CsaV3_4G003720	549.895	1.63417	0.226394	7.21828	5.26e-13	5.43e-10	extensin-2-like
CsaV3_4G003840	39.1994	1.57	0.44036	3.56527	0.000363475	0.0449511	pirin-like protein
CsaV3_4G010540	15.9046	2.47835	0.686368	3.61082	0.000305227	0.0403291	protein POLYCHOME
CsaV3_4G013300	92.0388	1.29234	0.344858	3.74745	0.000178643	0.0264905	Protein NDH-DEPENDENT CYCLIC ELECTRON FLOW 5
CsaV3_4G023810	29.7265	3.79911	0.930867	4.08126	4.48e-05	0.00879291	Lipoxygenase
CsaV3_4G025400	27.3572	2.55906	0.526776	4.85797	1.19e-06	0.000394281	Cysteine/Histidine-rich C1 domain family protein
CsaV3_4G027160	106.055	2.53981	0.701187	3.62215	0.000292164	0.03936	Non-specific lipid-transfer protein
CsaV3_4G028670	287.048	1.31103	0.292763	4.47815	7.53e-06	0.00198966	ethylene-responsive transcription factor RAP2-13-like
CsaV3_4G032550	551.841	1.36626	0.236433	5.77864	7.53e-09	4.08e-06	Bifunctional inhibitor/lipid-transfer protein/seed storage 2S albumin superfamily protein
CsaV3_4G033470	148.724	1.63906	0.411998	3.97833	6.94e-05	0.0124392	ethylene-responsive transcription factor 4
CsaV3_4G034400	86.6516	7.44124	0.947609	7.85265	4.07e-15	5.25e-12	alpha/beta-Hydrolases superfamily protein
CsaV3_5G001650	113.097	1.62386	0.295515	5.49503	3.91e-08	1.96e-05	Alpha/beta hydrolase-1
CsaV3_5G002710	1244.25	3.63089	0.397452	9.13542	6.52e-20	1.68e-16	Cytochrome P450
CsaV3_5G003310	10.029	4.26592	1.09301	3.90291	9.5e-05	0.0161906	(R)-mandelonitrile lyase
CsaV3_5G008360	4.79719	5.71658	1.56406	3.65496	0.000257219	0.0355826	C2H2-type domain-containing protein
CsaV3_5G015550	156.767	3.73795	0.606268	6.16552	7.03e-10	4.67e-07	NADPH-dependent pterin aldehyde reductase-like
CsaV3_5G020010	198.055	3.04602	0.361651	8.42254	3.68e-17	5.84e-14	protein STRICTOSIDINE SYNTHASE-LIKE 10-like
CsaV3_5G023010	481.693	2.35475	0.318825	7.38572	1.52e-13	1.74e-10	AP2/ERF and B3 domain-containing transcription factor RAV1-like
CsaV3_5G026870	76.5588	2.41539	0.61106	3.95279	7.72e-05	0.0136082	Pectate lyase
CsaV3_5G028760	26.888	1.80929	0.468161	3.86467	0.000111239	0.018054	Unknown protein
CsaV3_5G031770	5432.69	3.35133	0.384214	8.72256	2.72e-18	5.61e-15	MLP-like protein 423
CsaV3_5G031900	115.99	1.26299	0.248081	5.09105	3.56e-07	0.000143918	IAA-amino acid hydrolase ILR1-like 4
CsaV3_5G031980	152.695	1.64663	0.389658	4.22585	2.38e-05	0.00521968	Hexosyltransferase
CsaV3_5G032730	100.508	1.63201	0.322424	5.06169	4.16e-07	0.000161616	Ribonuclease T(2)
CsaV3_5G032870	354.154	1.93338	0.454666	4.2523	2.12e-05	0.00479256	Expansin
CsaV3_5G033250	59.4076	1.66752	0.446287	3.73644	0.000186647	0.0272849	14-3-3 protein
CsaV3_5G034010	3361.49	1.48475	0.275079	5.39754	6.76e-08	3.16e-05	AP2/ERF and B3 domain-containing transcription factor RAV1-like
CsaV3_5G034300	4828.98	1.23676	0.298158	4.14801	3.35e-05	0.00680084	3-ketoacyl-CoA synthase
CsaV3_5G034310	52.9639	1.95323	0.426988	4.57443	4.78e-06	0.00138627	Homocysteine S-methyltransferase family protein
CsaV3_5G034320	23.4298	2.15635	0.567562	3.79931	0.000145099	0.0223192	zinc finger protein CONSTANS-LIKE 16-like
CsaV3_5G035560	78.92	1.0996	0.27742	3.96367	7.38e-05	0.0131144	Diphosphomevalonate decarboxylase
CsaV3_5G035920	374.46	1.63929	0.392218	4.17953	2.92e-05	0.00602102	Major facilitator superfamily protein
CsaV3_5G036580	2651	2.57711	0.379188	6.79638	1.07e-11	8.84e-09	Annexin
CsaV3_5G038640	26.8586	2.16057	0.493146	4.38119	1.18e-05	0.00286226	PI-PLC X domain-containing protein
CsaV3_5G038650	867.386	1.17333	0.310844	3.77467	0.000160221	0.0241056	Cytochrome P450
CsaV3_6G001690	804.36	1.23296	0.20597	5.9861	2.15e-09	1.27e-06	nematode resistance protein-like HSPRO2
CsaV3_6G004090	3401.35	2.12771	0.224033	9.49731	2.15e-21	6.34e-18	Cytochrome P450
CsaV3_6G044040	166.695	1.5691	0.432015	3.56946	3.21e-05	0.0369548	BTB/POZ and TAZ domain-containing protein 4
CsaV3_6G012340	67.3601	3.40424	0.402601	8.45563	2.78e-17	4.77e-14	transcription repressor MYB6-like
CsaV3_6G016770	249.704	1.48606	0.292274	5.08447	3.69e-07	0.000146128	Expansin
CsaV3_6G017120	71.2905	2.27186	0.404612	5.61491	1.97e-08	1.04e-05	histone H4
CsaV3_6G022090	797.481	1.17706	0.181764	6.4758	9.43e-11	6.94e-08	3-ketoacyl-CoA synthase
CsaV3_6G031100	245.036	2.03749	0.463339	4.39741	1.1e-05	0.00271561	Basic blue protein
CsaV3_6G037820	1356.34	2.14015	0.29963	7.14263	9.16e-13	8.99e-10	GDSL esterase/lipase
CsaV3_6G038160	126.707	1.44874	0.403273	3.59246	0.000327571	0.0421993	Haloacid dehalogenase-like hydrolase (HAD) superfamily protein
CsaV3_6G039130	34.146	2.20426	0.558399	3.94747	7.9e-05	0.0137964	ubiquitin-conjugating enzyme E2 20
CsaV3_6G040100	10587.7	1.29283	0.340072	3.80164	0.000143742	0.0222768	Aquaporin TIP1-1
CsaV3_6G040950	60.9905	2.59242	0.588519	4.40498	1.06e-05	0.00271561	Transcription repressor
CsaV3_6G042950	78.8419	1.81803	0.305098	5.95885	2.54e-09	1.45e-06	Salicylic acid-binding protein 2-like
CsaV3_6G043630	628.198	1.86679	0.377194	4.94916	7.45e-07	0.000264881	Cytochrome P450
CsaV3_6G043770	629.946	1.44045	0.33117	4.34957	1.36e-05	0.00326926	lysine-rich arabinogalactan protein 18-like
CsaV3_6G043970	128.62	1.09271	0.307423	3.55442	0.00037882	0.0462026	LOB domain-containing protein
CsaV3_6G044830	1683.33	1.59713	0.166285	9.60478	7.63e-22	2.62e-18	cinnamyl-alcohol dehydrogenase
CsaV3_6G046520	5.52326	5.92994	1.67264	3.54526	0.00039222	0.0472774	S-adenosyl-L-methionine-dependent methyltransferases superfamily protein
CsaV3_6G049230	38.767	1.61833	0.42279	3.82774	0.000129325	0.0203484	Unknown protein
CsaV3_6G049770	3276.6	1.69053	0.418964	4.03503	5.46e-05	0.01023	ctenidin-3-like
CsaV3_6G050180	57.1814	1.65859	0.368042	4.50653	6.59e-06	0.00176394	VQ motif-containing protein 4-like
CsaV3_6G050380	1422.42	1.46227	0.286531	5.10338	3.34e-07	0.000140349	protein E6
CsaV3_6G051150	100.475	1.5945	0.338921	4.70464	2.54e-06	0.000770887	aquaporin NIP1-1
CsaV3_6G051230	410.114	2.04259	0.376907	5.41933	5.98e-08	2.91e-05	GDSL esterase/lipase
CsaV3_6G052380	5.6854	5.96592	1.66717	3.57847	0.000345615	0.0431746	Hydrolase_4 domain-containing protein
CsaV3_7G002320	346.09	1.13078	0.235757	4.79637	1.62e-06	0.000520335	Subtilisin-like protein protease
CsaV3_7G002880	127.18	1.68856	0.467254	3.61381	0.000301734	0.0401247	fasciclin-like arabinogalactan protein 7
CsaV3_7G002960	3269.77	3.81316	0.460816	8.27481	1.29e-16	1.77e-13	Glycine rich protein
CsaV3_7G003520	279.042	4.78797	0.453813	10.5506	5.05e-26	2.6e-22	glycine-rich cell wall structural protein 1-like
CsaV3_7G003810	270.716	1.88802	0.441725	4.27421	1.92e-05	0.00439306	cysteine-rich repeat secretory protein 38-like
CsaV3_7G025370	285.362	4.76982	0.423691	10.3695	5.03e-26	2.37e-22	WRKY protein
CsaV3_7G029720	71.8803	3.60235	0.395425	9.11008	8.23e-20	1.89e-16	Unknown protein
CsaV3_7G031720	68.3891	3.46341	0.9507	3.64301	0.000269467	0.0370283	Aspartyl protease family protein
Downregulated genes
CsaV3_1G011480	30.3183	-1.78952	0.483876	-3.6983	0.000217052	0.0310686	Receptor-like serine/threonine-protein kinase
CsaV3_2G008620	119.417	-1.86124	0.474787	-3.92015	8.84943e-05	0.0152004	Heavy metal ATPase 3
CsaV3_2G026650	28.68	-3.00735	0.664198	-4.52779	5.96041e-06	0.00163808	glutamate receptor 2.5-like
CsaV3_3G042910	74.6639	-1.51962	0.424431	-3.58037	0.000343106	0.0431225	GDSL esterase/lipase
CsaV3_4G010360	56.7229	-1.56506	0.344796	-4.53909	5.64964e-06	0.00157365	DNA ligase
CsaV3_5G028940	172.002	-1.27163	0.335694	-3.78807	0.000151823	0.0231806	clavaminate synthase-like protein At3g21360
CsaV3_5G028950	1679.97	-1.05684	0.282445	-3.74175	0.000182746	0.0269055	protein CHUP1, chloroplastic-like
CsaV3_5G036730	81.1846	-1.20453	0.309989	-3.88571	0.000102029	0.0169599	Annexin D4-like isoform X2
CsaV3_6G016570	28.1507	-4.33571	0.900724	-4.81358	1.48249e-06	0.000485032	myosin heavy chain-related
CsaV3_6G042280	132.859	-1.53359	0.39464	-3.88603	0.000101896	0.0169599	WRKY domain-containing protein
CsaV3_6G042830	106.414	-1.60202	0.394778	-4.05802	4.94908e-05	0.00953369	B3 domain-containing transcription factor VRN1-like isoform X2
CsaV3_6G044640	279.714	-1.40582	0.36256	-3.87748	0.000105544	0.0172657	Phosphoenolpyruvate carboxykinase (ATP)
CsaV3_7G003180	152.484	-1.16723	0.310612	-3.75785	0.000171378	0.0255974	O-methyltransferase family protein

## Sheet: Table S5
Supplemental table 5. Gene Ontology (GO) term enrichment analysis of 137 upregulated DEGs in cucumber plants treated with Beauveria bassiana GHA
Class	GO_Name	GO_ID	GO_Level	Log10(P-value)	P_value	EnrichmentScore	HitsGenesCountsInSelectedSet	HitsGenesCountsInBackground	AllGenesCountsInSelectedSet	AllGenesCountsInBackground	GenesOfSelectedSetInGOterm	corrected p-value(BH method)
Molecular function	catalytic activity	GO:0003824	2	0.00453069	1.22343	75	8642	108	15225	CsaV3_1G041110,CsaV3_6G046520,CsaV3_5G026870,CsaV3_5G020010,CsaV3_3G006860,CsaV3_1G009100,CsaV3_2G032510,CsaV3_3G015210,CsaV3_1G015170,CsaV3_2G025130,CsaV3_5G028940,CsaV3_2G004210,CsaV3_6G049770,CsaV3_3G012730,CsaV3_1G011480,CsaV3_4G034400,CsaV3_5G034300,CsaV3_7G003180,CsaV3_3G021120,CsaV3_4G001030,CsaV3_4G025400,CsaV3_3G023420,CsaV3_6G043630,CsaV3_1G009120,CsaV3_2G007220,CsaV3_5G032730,CsaV3_7G0…	0.174108	0.107969
Molecular function	hydrolase activity, acting on ester bonds	GO:0016788	4	0.0032316	2.27637	14	867	108	15225	CsaV3_3G015210,CsaV3_1G015170,CsaV3_4G034400,CsaV3_3G023420,CsaV3_5G032730,CsaV3_6G037820,CsaV3_6G042950,CsaV3_3G034040,CsaV3_5G031770,CsaV3_6G051230,CsaV3_3G042910,CsaV3_1G009250,CsaV3_6G052380,CsaV3_5G038640,	0.144883	0.0948802
Molecular function	lyase activity	GO:0016829	3	0.000538462	3.53314	10	399	108	15225	CsaV3_5G026870,CsaV3_5G020010,CsaV3_3G006860,CsaV3_1G009120,CsaV3_5G032730,CsaV3_5G035560,CsaV3_5G003310,CsaV3_1G009130,CsaV3_3G011280,CsaV3_6G044640,	0.0362116	0.0396747
Molecular function	acyltransferase activity	GO:0016746	4	0.0403417	1.96097	9	647	108	15225	CsaV3_2G004210,CsaV3_3G012730,CsaV3_5G034300,CsaV3_3G021120,CsaV3_3G017330,CsaV3_3G038010,CsaV3_3G034040,CsaV3_6G039130,CsaV3_6G022090,	0.217038	0.170237
Molecular function	heme binding	GO:0020037	5	0.0175905	2.62448	7	376	108	15225	CsaV3_1G009100,CsaV3_6G043630,CsaV3_5G002710,CsaV3_6G004090,CsaV3_2G011470,CsaV3_5G038650,CsaV3_6G001690,	0.181994	0.130382
Molecular function	tetrapyrrole binding	GO:0046906	4	0.0263933	2.41273	7	409	108	15225	CsaV3_1G009100,CsaV3_6G043630,CsaV3_5G002710,CsaV3_6G004090,CsaV3_2G011470,CsaV3_5G038650,CsaV3_6G001690,	0.161359	0.134074
Molecular function	acyltransferase activity, transferring groups other than amino-acyl groups	GO:0016747	5	0.0246892	2.68519	6	315	108	15225	CsaV3_2G004210,CsaV3_3G012730,CsaV3_5G034300,CsaV3_3G017330,CsaV3_3G034040,CsaV3_6G022090,	0.154451	0.126263
Molecular function	monooxygenase activity	GO:0004497	4	0.0271156	2.62681	6	322	108	15225	CsaV3_1G009100,CsaV3_3G023420,CsaV3_6G043630,CsaV3_5G002710,CsaV3_6G004090,CsaV3_5G038650,	0.162091	0.140252
Molecular function	iron ion binding	GO:0005506	7	0.0293177	2.57876	6	328	108	15225	CsaV3_1G009100,CsaV3_3G023420,CsaV3_6G043630,CsaV3_5G002710,CsaV3_6G004090,CsaV3_5G038650,	0.164301	0.147902
Molecular function	carbon-oxygen lyase activity	GO:0016835	4	0.00506484	4.51834	5	156	108	15225	CsaV3_5G026870,CsaV3_3G006860,CsaV3_1G009120,CsaV3_1G009130,CsaV3_3G011280,	0.151382	0.119456
Biological process	biosynthetic process	GO:0009058	3	0.0169443	1.35363	39	4039	96	13458	CsaV3_3G041510,CsaV3_5G020010,CsaV3_3G006860,CsaV3_5G034010,CsaV3_6G040950,CsaV3_1G015170,CsaV3_2G025130,CsaV3_5G023010,CsaV3_3G012730,CsaV3_6G017120,CsaV3_5G034300,CsaV3_7G003180,CsaV3_4G001030,CsaV3_3G023420,CsaV3_5G035560,CsaV3_3G017330,CsaV3_2G011840,CsaV3_6G042280,CsaV3_3G034040,CsaV3_3G046440,CsaV3_3G040500,CsaV3_3G032790,CsaV3_4G010360,CsaV3_1G005720,CsaV3_6G044830,CsaV3_4G033470,CsaV3_2G0…	0.220276
Biological process	organic substance biosynthetic process	GO:1901576	4	0.0316565	1.31648	37	3940	96	13458	CsaV3_3G041510,CsaV3_3G006860,CsaV3_5G034010,CsaV3_6G040950,CsaV3_1G015170,CsaV3_2G025130,CsaV3_5G023010,CsaV3_3G012730,CsaV3_6G017120,CsaV3_5G034300,CsaV3_4G001030,CsaV3_3G023420,CsaV3_5G035560,CsaV3_3G017330,CsaV3_2G011840,CsaV3_6G042280,CsaV3_3G034040,CsaV3_3G046440,CsaV3_3G040500,CsaV3_3G032790,CsaV3_4G010360,CsaV3_1G005720,CsaV3_6G044830,CsaV3_4G033470,CsaV3_2G026210,CsaV3_6G044640,CsaV3_7G0…	0.246921
Biological process	small molecule metabolic process	GO:0044281	3	0.00212107	2.02552	19	1315	96	13458	CsaV3_3G041510,CsaV3_3G006860,CsaV3_2G025130,CsaV3_3G012730,CsaV3_5G034300,CsaV3_3G023420,CsaV3_5G035560,CsaV3_6G042950,CsaV3_5G002710,CsaV3_2G011840,CsaV3_3G040500,CsaV3_6G044640,CsaV3_2G011470,CsaV3_5G034310,CsaV3_4G023810,CsaV3_6G001690,CsaV3_2G006460,CsaV3_6G022090,CsaV3_2G014350,	0.0551477	0.201518
Biological process	carboxylic acid metabolic process	GO:0019752	6	2.96359e-05	3.07905	17	774	96	13458	CsaV3_3G041510,CsaV3_3G006860,CsaV3_2G025130,CsaV3_3G012730,CsaV3_5G034300,CsaV3_3G023420,CsaV3_6G042950,CsaV3_5G002710,CsaV3_2G011840,CsaV3_3G040500,CsaV3_2G011470,CsaV3_5G034310,CsaV3_4G023810,CsaV3_6G001690,CsaV3_2G006460,CsaV3_6G022090,CsaV3_2G014350,	0.00142252	0.000333614
Biological process	oxoacid metabolic process	GO:0043436	5	4.02769e-05	3.00528	17	793	96	13458	CsaV3_3G041510,CsaV3_3G006860,CsaV3_2G025130,CsaV3_3G012730,CsaV3_5G034300,CsaV3_3G023420,CsaV3_6G042950,CsaV3_5G002710,CsaV3_2G011840,CsaV3_3G040500,CsaV3_2G011470,CsaV3_5G034310,CsaV3_4G023810,CsaV3_6G001690,CsaV3_2G006460,CsaV3_6G022090,CsaV3_2G014350,	0.0017952	0.000514891
Biological process	organic acid metabolic process	GO:0006082	4	4.0921e-05	3.0015	17	794	96	13458	CsaV3_3G041510,CsaV3_3G006860,CsaV3_2G025130,CsaV3_3G012730,CsaV3_5G034300,CsaV3_3G023420,CsaV3_6G042950,CsaV3_5G002710,CsaV3_2G011840,CsaV3_3G040500,CsaV3_2G011470,CsaV3_5G034310,CsaV3_4G023810,CsaV3_6G001690,CsaV3_2G006460,CsaV3_6G022090,CsaV3_2G014350,	0.00170231	0.000643472
Biological process	lipid metabolic process	GO:0006629	4	6.70218e-05	2.88521	17	826	96	13458	CsaV3_3G041510,CsaV3_3G006860,CsaV3_2G025130,CsaV3_3G012730,CsaV3_4G034400,CsaV3_5G034300,CsaV3_5G035560,CsaV3_6G042950,CsaV3_5G002710,CsaV3_3G032790,CsaV3_2G011470,CsaV3_4G023810,CsaV3_5G038650,CsaV3_2G006460,CsaV3_6G022090,CsaV3_2G014350,CsaV3_5G038640,	0.00246009	0.000951727
Biological process	small molecule biosynthetic process	GO:0044283	4	1.76473e-05	3.78155	14	519	96	13458	CsaV3_3G041510,CsaV3_3G006860,CsaV3_2G025130,CsaV3_3G012730,CsaV3_5G034300,CsaV3_3G023420,CsaV3_2G011840,CsaV3_3G040500,CsaV3_6G044640,CsaV3_2G011470,CsaV3_5G034310,CsaV3_4G023810,CsaV3_2G006460,CsaV3_6G022090,	0.00110119	0.000360888
Biological process	cellular lipid metabolic process	GO:0044255	5	0.000130043	3.14523	14	624	96	13458	CsaV3_3G041510,CsaV3_3G006860,CsaV3_2G025130,CsaV3_3G012730,CsaV3_5G034300,CsaV3_5G035560,CsaV3_6G042950,CsaV3_5G002710,CsaV3_3G032790,CsaV3_2G011470,CsaV3_4G023810,CsaV3_2G006460,CsaV3_6G022090,CsaV3_2G014350,	0.00450817	0.0300592
Biological process	carboxylic acid biosynthetic process	GO:0046394	7	4.25034e-06	4.62548	13	394	96	13458	CsaV3_3G041510,CsaV3_3G006860,CsaV3_2G025130,CsaV3_3G012730,CsaV3_5G034300,CsaV3_3G023420,CsaV3_2G011840,CsaV3_3G040500,CsaV3_2G011470,CsaV3_5G034310,CsaV3_4G023810,CsaV3_2G006460,CsaV3_6G022090,	0.000530442	0.000130896
Biological process	organic acid biosynthetic process	GO:0016053	5	4.36945e-06	4.61377	13	395	96	13458	CsaV3_3G041510,CsaV3_3G006860,CsaV3_2G025130,CsaV3_3G012730,CsaV3_5G034300,CsaV3_3G023420,CsaV3_2G011840,CsaV3_3G040500,CsaV3_2G011470,CsaV3_5G034310,CsaV3_4G023810,CsaV3_2G006460,CsaV3_6G022090,	0.000454423	0.000148839
Biological process	lipid biosynthetic process	GO:0008610	5	6.34916e-05	3.58043	13	509	96	13458	CsaV3_3G041510,CsaV3_3G006860,CsaV3_2G025130,CsaV3_3G012730,CsaV3_5G034300,CsaV3_5G035560,CsaV3_3G032790,CsaV3_2G011470,CsaV3_4G023810,CsaV3_5G038650,CsaV3_2G006460,CsaV3_6G022090,CsaV3_2G014350,	0.00247617	0.000734045
Biological process	fatty acid metabolic process	GO:0006631	8	4.55516e-08	7.71674	12	218	96	13458	CsaV3_3G041510,CsaV3_3G006860,CsaV3_2G025130,CsaV3_3G012730,CsaV3_5G034300,CsaV3_6G042950,CsaV3_5G002710,CsaV3_2G011470,CsaV3_4G023810,CsaV3_2G006460,CsaV3_6G022090,CsaV3_2G014350,	2.84242e-05	5.49203e-06
Biological process	monocarboxylic acid metabolic process	GO:0032787	7	1.18646e-05	4.55894	12	369	96	13458	CsaV3_3G041510,CsaV3_3G006860,CsaV3_2G025130,CsaV3_3G012730,CsaV3_5G034300,CsaV3_6G042950,CsaV3_5G002710,CsaV3_2G011470,CsaV3_4G023810,CsaV3_2G006460,CsaV3_6G022090,CsaV3_2G014350,	0.000822615	0.000290251
Biological process	fatty acid biosynthetic process	GO:0006633	9	5.19248e-07	9.27711	9	136	96	13458	CsaV3_3G041510,CsaV3_3G006860,CsaV3_2G025130,CsaV3_3G012730,CsaV3_5G034300,CsaV3_2G011470,CsaV3_4G023810,CsaV3_2G006460,CsaV3_6G022090,	0.000162005	4.58876e-05
Biological process	monocarboxylic acid biosynthetic process	GO:0072330	8	4.88554e-06	7.08813	9	178	96	13458	CsaV3_3G041510,CsaV3_3G006860,CsaV3_2G025130,CsaV3_3G012730,CsaV3_5G034300,CsaV3_2G011470,CsaV3_4G023810,CsaV3_2G006460,CsaV3_6G022090,	0.000435511	0.000231512
Biological process	response to hormone	GO:0009725	5	0.0267146	2.10985	9	598	96	13458	CsaV3_3G041510,CsaV3_1G005240,CsaV3_1G009120,CsaV3_3G041480,CsaV3_5G031770,CsaV3_6G044040,CsaV3_3G007220,CsaV3_7G025370,CsaV3_2G033250,	0.241592
Biological process	response to endogenous stimulus	GO:0009719	3	0.0272186	2.10281	9	600	96	13458	CsaV3_3G041510,CsaV3_1G005240,CsaV3_1G009120,CsaV3_3G041480,CsaV3_5G031770,CsaV3_6G044040,CsaV3_3G007220,CsaV3_7G025370,CsaV3_2G033250,	0.242634
Biological process	response to biotic stimulus	GO:0009607	3	0.0125176	2.80375	7	350	96	13458	CsaV3_1G041110,CsaV3_3G041510,CsaV3_3G034680,CsaV3_5G031770,CsaV3_3G007220,CsaV3_7G002320,CsaV3_7G025370,	0.185976
Biological process	response to oxygen-containing compound	GO:1901700	4	0.0311035	2.32539	7	422	96	13458	CsaV3_1G005240,CsaV3_1G009120,CsaV3_3G041480,CsaV3_5G031770,CsaV3_6G044040,CsaV3_3G007220,CsaV3_7G025370,	0.245678
Biological process	cell wall organization or biogenesis	GO:0071554	3	0.0240936	2.69591	6	312	96	13458	CsaV3_5G032870,CsaV3_3G015210,CsaV3_4G001030,CsaV3_7G002880,CsaV3_4G003720,CsaV3_6G016770,	0.238641
Biological process	response to external biotic stimulus	GO:0043207	4	0.0254467	2.66179	6	316	96	13458	CsaV3_1G041110,CsaV3_3G041510,CsaV3_3G034680,CsaV3_3G007220,CsaV3_7G002320,CsaV3_7G025370,	0.244288
Biological process	response to other organism	GO:0051707	5	0.0254467	2.66179	6	316	96	13458	CsaV3_1G041110,CsaV3_3G041510,CsaV3_3G034680,CsaV3_3G007220,CsaV3_7G002320,CsaV3_7G025370,	0.244288
Biological process	biological process involved in interspecies interaction between organisms	GO:0044419	2	0.0283036	2.59606	6	324	96	13458	CsaV3_1G041110,CsaV3_3G041510,CsaV3_3G034680,CsaV3_3G007220,CsaV3_7G002320,CsaV3_7G025370,	0.235486
Biological process	response to salicylic acid	GO:0009751	6	3.36923e-06	21.2405	5	33	96	13458	CsaV3_1G005240,CsaV3_1G009120,CsaV3_6G044040,CsaV3_3G007220,CsaV3_7G025370,	0.0005256	0.000169629
Biological process	response to organic cyclic compound	GO:0014070	5	0.000219001	9.10308	5	77	96	13458	CsaV3_1G005240,CsaV3_1G009120,CsaV3_6G044040,CsaV3_3G007220,CsaV3_7G025370,	0.00719244	0.0315009
Biological process	plant-type cell wall organization or biogenesis	GO:0071669	4	0.00213056	5.51919	5	127	96	13458	CsaV3_5G032870,CsaV3_4G001030,CsaV3_7G002880,CsaV3_4G003720,CsaV3_6G016770,	0.0531787	0.236012
Biological process	response to inorganic substance	GO:0010035	4	0.00618262	4.30023	5	163	96	13458	CsaV3_1G005240,CsaV3_1G009120,CsaV3_6G044040,CsaV3_2G008620,CsaV3_7G025370,	0.110227	0.255814
Biological process	carbohydrate catabolic process	GO:0016052	5	0.025548	3.00832	5	233	96	13458	CsaV3_5G026870,CsaV3_3G015210,CsaV3_1G009120,CsaV3_2G007220,CsaV3_3G011280,	0.237939
